# Supplementary material for: Single-Center Experience with the Balloon-Expandable Myval Transcatheter Aortic Valve System in Patients with Bicuspid Anatomy: Procedural and 30-Day Follow-Up
Source: J Clin Med. 2024 Jan 17;13(2):513. doi: 10.3390/jcm13020513 (PMC10816957; doi:10.3390/jcm13020513)
Supplement: Supplementary file 1 [file jcm-13-00513-s001.zip]

Archive with 1 entries (1 files):
- jcm-2792258-supplementary.pdf
